# Supplementary material for: Gender and Socioeconomic Differences in the Prevalence and Patterns of Multimorbidity among Middle-Aged and Older Adults in China
Source: Int J Environ Res Public Health. 2022 Dec 16;19(24):16956. doi: 10.3390/ijerph192416956 (PMC9779237; doi:10.3390/ijerph192416956)
Supplement: Supplementary file 1 [file ijerph-19-16956-s001.zip]

Archive with 1 entries (1 files):
- ijerph-2056676-supplementary.pdf
